# Supplementary material for: Genome‐wide association study reveals candidate loci on ECA1 and ECA9 for withers height in Friesian horses
Source: Anim Genet. 2025 Oct 15;56(5):e70049. doi: 10.1111/age.70049 (PMC12522178; doi:10.1111/age.70049)
Supplement: Supplementary file 2 — Table S1. [file AGE-56-0-s001.xlsx]

## Sheet: Description
Table S1. SNPs significantly associated with withers height. The table includes information on the chromosome, position (bp), A1 (minor allele), A2 (major allele), minor allele frequency (MAF), and the raw P-value (P_raw).
Table S2. Protein-coding genes located ±0.5 Mb near the top associated SNP (1:57621065 bp) on ECA1. If gene names were not known it was stated as n.a. (not available).
Table S3. Moderate impact variants from whole genome sequene data that were in high LD (r2>0.8) with the top associated SNP of ECA1.

## Sheet: TableS1
CHR	SNP	bp	A1	A2	Freq	b	se	P_raw
1	Affx-102480508	57621065	G	A	0.28957	1.88373	0.14002	2.9456e-41
1	BIEC2_23763	57907225	A	G	0.286399	1.84143	0.140824	4.50761e-39
1	UKUL101	57207338	C	T	0.311502	1.74582	0.136732	2.46968e-37
1	UKUL112	57878723	A	G	0.307763	1.69339	0.136845	3.5934e-35
1	BIEC2_23532	56088897	C	T	0.192746	1.5573	0.163982	2.16489e-21
1	BIEC2_23528	56086706	T	C	0.192782	1.54346	0.16375	4.27192e-21
1	BIEC2_23803	58039176	C	T	0.370091	1.21255	0.133397	9.92636e-20
1	UKUL110	57853765	T	G	0.448425	1.17341	0.129509	1.29958e-19
1	BIEC2_24943	55723573	A	G	0.208485	1.42609	0.160552	6.5419e-19
1	Affx-102327034	57941468	C	T	0.36764	1.13982	0.131515	4.44364e-18
1	Affx-102834960	59310898	C	T	0.18188	1.4314	0.166956	1.00366e-17
1	BIEC2_23633	56654212	C	A	0.409174	-1.11904	0.138956	8.06745e-16
1	BIEC2_23687	57058754	C	T	0.409402	-1.10928	0.13886	1.366e-15
1	BIEC2_23642	56683481	G	A	0.392564	-1.09401	0.138701	3.08272e-15
1	Affx-101890221	55543104	G	A	0.231068	1.16819	0.15093	9.94569e-15
1	BIEC2_25113	56857209	A	G	0.354861	-1.09231	0.141937	1.40657e-14
1	BIEC2-23660	56812844	C	T	0.354699	-1.08789	0.141945	1.80023e-14
1	BIEC2_25107	56752813	A	C	0.354471	-1.08588	0.142065	2.11394e-14
1	BIEC2_24874	59802197	G	A	0.492469	-0.904861	0.121975	1.18523e-13
1	BIEC2-23808	58207309	T	C	0.346874	0.968597	0.138032	2.26332e-12
1	BIEC2_23813	58210515	G	A	0.347172	0.964343	0.138124	2.91592e-12
1	Affx-101780208	56150601	A	G	0.328161	0.935897	0.140835	3.02517e-11
1	UKUL114	58049976	A	C	0.491525	-0.801525	0.132837	1.60054e-09
1	UKUL115	58050036	G	T	0.492234	-0.784307	0.132686	3.40072e-09
1	BIEC2_24386	59445833	A	G	0.359945	0.806468	0.138356	5.57869e-09
1	BIEC2_24383	59445752	C	T	0.359361	0.804081	0.138343	6.16466e-09
1	BIEC2_24722	59613970	T	G	0.326107	-0.865446	0.149195	6.60113e-09
1	BIEC2_24477	59488131	C	T	0.288558	0.806533	0.139043	6.60724e-09
1	UKUL102	57602387	A	G	0.31729	-0.848869	0.14905	1.23221e-08
1	Affx-102397840	54589312	A	C	0.126258	1.0305	0.182022	1.5015e-08
1	Affx-102398101	53788523	A	C	0.061672	1.37104	0.242297	1.52704e-08
1	BIEC2_22928	54403913	T	C	0.268371	0.844127	0.14946	1.62474e-08
1	BIEC2-21802	52401961	C	T	0.0618439	1.31972	0.242295	5.12992e-08
1	BIEC2_23730	57717986	C	T	0.276916	-0.78507	0.146462	8.31234e-08
1	BIEC2_25150	60262857	C	T	0.0850821	1.31069	0.246207	1.0177e-07
1	BIEC2_23586	56530709	C	T	0.292883	-0.765729	0.144733	1.21908e-07
1	BIEC2_27336	66261252	A	G	0.169101	1.05127	0.198854	1.24557e-07
1	Affx-101877775	57077196	C	T	0.255703	-0.80682	0.154148	1.65829e-07
1	BIEC2_23697	57302946	A	C	0.255591	-0.803215	0.154078	1.85758e-07
1	BIEC2_23694	57298920	G	A	0.255819	-0.800906	0.154116	2.02776e-07
1	BIEC2-23628	56651820	T	C	0.238595	-0.809057	0.157573	2.82938e-07
1	Affx-101879050	56189926	T	C	0.278969	-0.717467	0.142299	4.60751e-07
1	BIEC2_27143	66000313	C	T	0.172673	0.987989	0.196695	5.08868e-07
1	Affx-102354479	60355576	C	T	0.294614	-0.711342	0.142544	6.02719e-07
1	BIEC2_25379	62084453	T	C	0.0839433	1.23968	0.252182	8.84214e-07
1	BIEC2_22722	54185125	C	T	0.0859945	1.14056	0.233111	9.94246e-07
9	BIEC2_1105359	76878406	T	G	0.479224	-0.84736	0.143429	3.46583e-09
9	BIEC2-1105430	77087879	G	A	0.476038	-0.846979	0.14375	3.81444e-09
9	Affx-101525953	77107441	T	G	0.475821	-0.845609	0.143806	4.09717e-09
9	BIEC2_1105377	76904485	A	G	0.47832	-0.838241	0.143402	5.05323e-09
9	BIEC2_1165712	76863026	T	G	0.478558	-0.838097	0.14344	5.13155e-09
9	BIEC2_1105370	76901355	T	C	0.478558	-0.838097	0.14344	5.13155e-09
9	BIEC2_1105373	76901578	A	G	0.477928	-0.837536	0.143521	5.35878e-09
9	BIEC2_1105505	77493377	C	T	0.476256	-0.813665	0.144238	1.68942e-08

## Sheet: TableS2
Gene	Name	Location	Strand
RUFY2	RUN and FYVE domain containing 2	1:57124276-57210971	-
HNRNPH3	Heteroous nuclear ribonucleoprotein H3	1:57152316-57164239	+
ENSECAG00000056796	n.a.	1:57203903-57247208	-
DNA2	DNA replication helicase/nuclease 2	1:57214896-57277346	-
ENSECAG00000052048	n.a.	1:57244480-57291838	-
SLC25A16	Solute carrier family 25 member 16	1:57277457-57317525	-
TET1	Tet methylcytosine dioxygenase 1	1:57331530-57455541	+
CCAR1	Cell division cycle and apoptosis regulator 1	1:57479247-57531340	+
STOX1	Storkhead box 1	1:57555802-57612258	+
DDX50	DExD-box helicase 50	1:57612824-57645982	+
DDX21	DExD-box helicase 21	1:57652748-57675977	+
ENSECAG00000043988	n.a.	1:57679587-57715304	+
KIFBP	Kinesin family binding protein	1:57690191-57728992	+
SRGN	Serglycin	1:57749417-57799500	+
ENSECAG00000009507	n.a.	1:57823168-57855413	+
SUPV3L1	Suv3 like RNA helicase	1:57860097-57886479	+
HKDC1	Hexokinase domain containing 1	1:57897698-57948138	+
HK1	Hexokinase 1	1:57972254-58056739	+
TACR2	Tachykinin receptor 2	1:58039161-58070499	-
TSPAN15	Tetraspanin 15	1:58077541-58150325	+

## Sheet: TableS3
Chromosome	Position	Major allele	Minor allele	MAF	R2	Consequence	Impact	Gene	Full gene name	Transcript	Biotype	Exon	Intron	Protein position	Amino acids	Codons	SIFT	GERP	Variant known in European Variant Archive
1	57112245	G	T	0.337	0.870	missense	moderate	PBLD	Phenazine Biosynthesis Like Protein Domain Containing	ENSECAT00000000139	protein coding	6/9	-	131	Q/K	G/T	tolerated (0.1)	4.02	YES
										ENSECAT00000133655	protein coding	6/8	-	112			tolerated (0.06)
										ENSECAT00000137301	protein coding	6/7	-	82			tolerated (0.1)
										ENSECAT00000075098	protein coding	5/8	-	131			tolerated (0.11)
1	57163516	C	A	0.308	1	missense	moderate	RUFY2	RUN and FYVE Domain Containing 2	ENSECAT00000070090	protein coding	1/17	-	575	K/N	C/A	deleterious (0.0)	-	YES
1	57404661	T	A	0.308	1	missense	moderate	TET1	Tet Methylcytosine Dioxygenase 1	ENSECAT00000095891	protein coding	3/12	-	1364	V/E	T/A	tolerated (0.12)	4.68	YES
										ENSECAT00000016139	protein coding	3/11	-	1364			tolerated (0.12)
1	57556766	G	C	0.308	1	missense	moderate	STOX1	Storkhead Box 1	ENSECAT00000081529	protein coding	1/4	-	92	A/P	G/C	-	0.15	YES
1	57557056	C	A	0.308	1	missense	moderate	STOX1	Storkhead Box 1	ENSECAT00000134202	protein coding	1/5	-	50	A/D	C/A	tolerated (0.26)	-1.58	YES
1	57557340	A	C	0.308	1	missense	moderate	STOX1	Storkhead Box 1	ENSECAT00000134202	protein coding	2/5	-	80	N/H	A/C	tolerated (0.15)	-0.66	YES
1	57602504	G	T	0.692	1	missense	moderate	STOX1	Storkhead Box 1	ENSECAT00000134202	protein coding	4/5	-	277	A/S	G/T	tolerated (0.39)	-5.14	YES
										ENSECAT00000081529	protein coding	3/4	-	371			tolerated (0.46)
										ENSECAT00000132761	protein coding	3/4	-	264			tolerated (0.49)
										ENSECAT00000143677	protein coding	2/3	-	225			tolerated (0.4)
										ENSECAT00000061936	protein coding	3/4	-	186			tolerated (0.4)
										ENSECAT00000125274	protein coding	3/4	-	244			tolerated (0.48)
